# Supplementary material for: Internal-state-dependent control of feeding behavior via hippocampal ghrelin signaling
Source: Neuron. Author manuscript; Available in PMC 2025 Nov 25. (PMC12614488; doi:10.1016/j.neuron.2023.10.016)
Supplement: Supplementary Materials [file EMS210472-supplement-Supplementary_Materials.zip]

Archive with 3 entries (3 files):
- 1-s2.0-S0896627323007973-mmc2.xlsx
- 1-s2.0-S0896627323007973-mmc1.pdf
- 1-s2.0-S0896627323007973-mmc3.pdf
