# Supplementary material for: Internal-state-dependent control of feeding behavior via hippocampal ghrelin signaling
Source: Neuron. Author manuscript; Available in PMC 2025 Nov 25. (PMC12614488; doi:10.1016/j.neuron.2023.10.016)
Supplement: Supplementary Materials [file EMS210472-supplement-Supplementary_Materials.zip › 1-s2.0-S0896627323007973-mmc2.xlsx]

## Sheet: Sheet1
Figure	Descriptors	n	Test used	Statistic	p-value
1A	Chow consumed	22 mice	Paired t-test	t(21) = 9.85	2.5 x 10-9
	PBS vs. ghrelin
1B	Frequency of investigation	22 mice	Paired t-test	t(21) = 0.35	0.73
	Frequency of eating			t(21) = 9.98	2.0x10-9
	Frequency of other, non feeding behaviour			t(21) = 3.23	0.004
1C	P(inv->eat)	22 mice	Paired t-test	t(21) = 10.94	3.95 x10-10
1D	Chow consumed	12 mice	Paired t-test	t(11) = 15.05	1.1 x 10-8
	PBS vs. ghrelin
1E	Frequency of investigation	8 mice	Paired t-test	t(7) = 5.69	0.0007
	Frequency of eating			t(7) = 6.61	0.0003
	Frequency of other, non feeding behaviour			t(7) = 0.91	0.39
1F	P(inv->eat)	8 mice	Paired t-test	t(7) = 8.4	6.66 x10-5
1H	Cosine distance: Fed	22 mice	Paired t-test (PBS vs ghrelin)	t(21) = 2.28	0.03
	Cosine distance: Fasted			t(21) = 5.32	2.81 x10-5
2C	AUC Investigation	10 mice	Paired t-test (cf. baseline)	t(9) = 5.91	0.0002
	AUC Eating			t(9) = 1.17	0.27
	AUC Other			t(9) = 2.17	0.06
2C	b Investigation	10 mice	Paired t-test (cf. baseline)	t(9) = 3.64	0.005
	b Eating			t(9) = 1.03	0.33
	b Other			t(9) = 1.49	0.17
2E	AUC Investigation	6 mice	Paired t-test (cf. baseline)	t(5) = 2.74	0.04
	AUC Eating			t(5) = 4.67	0.01
	AUC Other			t(5) = 1.32	0.24
2E	b Investigation	6 mice	Paired t-test (cf. baseline)	t(5) = 2.58	0.048
	b Eating			t(5) = 1.76	0.14
	b Other			t(5) = 1.01	0.36
2H	AUC Investigation	6 mice	Paired t-test (cf. baseline)	t(5) = 1.38	0.23
	AUC Eating			t(5) = 0.23	0.83
	AUC Other			t(5) = 0.98	0.37
2H	b Investigation	6 mice	Paired t-test (cf. baseline)	t(5) = 0.6	0.56
	b Eating			t(5) = 0.57	0.59
	b Other			t(5) = 0.11	0.91
3C	AUC Investigation	6 mice	Paired t-test	t(5) = 4.89	0.005
	AUC eating			t(5) = 1.57	0.18
	(PBS vs ghrelin)
3D	b Investigation	6 mice	Paired t-test	t(5) = 2.92	0.03
	b eating			t(5) = 0.09	0.93
	(PBS vs ghrelin)
3E	Food consumed x AUC	6 mice PBS + ghrelin	Linear regression	R2 = -0.72	0.018
	Food consumed x b			R2 = -0.70	0.011
3H	AUC Investigation	6 mice	Paired t-test	t(5) = 0.68	0.52
	AUC eating			t(5) = 0.84	0.44
	(PBS vs ghrelin)
3I	b Investigation	6 mice	Paired t-test	t(5) = 0.23	0.83
	b eating			t(5) = 1.01	0.36
	(PBS vs ghrelin)
3J	Food consumed x AUC	6 mice PBS + ghrelin	Linear regression	R2 = -0.30	0.35
	Food consumed x b			R2 = -0.09	0.77
4C	E:I ratio	10 neurons, 3 mice	Independent t-test	t(18) = 2.48	0.02
		(PBS)
		9 neurons, 3 mice
		(ghrelin)
4D	E:I ratio	9 neurons, 3 mice	Independent t-test	t(16) = 2.07	0.06
		(PBS)
		10 neurons, 3 mice
		(ghrelin)
4F	mIPSC amplitude	26 neurons, 3 mice	Independent t-test	t(62) = 2.79	0.007
		(PBS)
	mIPSC frequency	37 neurons, 5 mice		t(62) = 1.99	0.06
		(ghrelin)
4G	mIPSC amplitude	26 neurons, 3 mice	Independent t-test	t(46) = 1.20	0.23
		(PBS)
	mIPSC frequency	21 neurons, 3 mice		t(46) = 0.96	0.34
		(ghrelin)
4J	E:I ratio	18 neurons, 3 mice	Independent t-test	t(18) = 2.71	0.01
		(Fed)
		18 neurons, 3 mice
		(Fasted)
4K	E:I ratio	9 neurons, 3 mice	Independent t-test	t(16) = 0.72	0.48
		(Fed)
		11 neurons, 3 mice
		(Fasted)
5B	P(inv->eat)	6 mice	Paired t-test	t(5) = 0.16	0.88
5C	P(inv->eat)	5 mice	Paired t-test	t(4) = 4.32	0.01
5E	P(inv->eat)	5 mice	Paired t-test	t(4) = 7.74	0.002
5F	P(inv->eat)	5 mice	Paired t-test	t(4) = 7.16	0.002
5I	P(inv->eat)	8 mice (mCherry)	One way ANOVA	F(2,27) = 0.78	0.47
	(PBS)	10 mice (hM3Dq)
		10 mice (hM4Di)
5I	P(inv->eat)	8 mice (mCherry)	One way ANOVA	F(2,27) = 18.32	1.26 x10 -5
	(CNO)	10 mice (hM3Dq)	t-test (mCherry vs hM3Dq)	t(17) = 2.27	0.03
		10 mice (hM4Di)	t-test (mCherry vs hM4Di)	t(17) = 3.46	0.006
6C	mIPSC amplitude
	Scrambled	13 neurons, 3 mice	Independent t-test	t(26) = 4.17	0.0003
		(PBS)
		14 neurons, 3 mice
		(ghrelin)
	GHSR1a RNAi	11 neurons, 3 mice		t(27) = 0.76	0.45
		(PBS)
		17 neurons, 3 mice
		(ghrelin)
6F	AUC Investigation
	Scrambled	8 mice	Paired t-test	t(7) = 2.80	0.03
	GHSR1a RNAi	8 mice		t(7) = 0.75	0.48
7B	P(inv->eat)	8 mice	Paired t-test	t(7) = 14.14	2.10 x10 -6
7C	P(inv->eat)	8 mice	Paired t-test	t(7) = 5.87	0.0006
7E	P(inv->eat)	6 mice	Independent t-test	t(5) = 4.69	0.001
S1C	P(inv->inv)	22 mice	Paired t-test	t(21) = 4.71	0.003
	P(inv->eat)			t(21) = 10.86	1.12 x10-08
	P(inv->rear)			t(21) = 3.23	0.099
	P(inv->groom)			t(21) = 2.87	0.23
	P(inv->rest)			t(21) = 2.07	1
	P(eat->inv)			t(21) = 1.01	1
	P(eat->eat)			t(21) = 1.45	1
	P(eat->rear)			t(21) = 0.90	1
	P(eat->groom)			t(21) = 0.75	1
	P(eat->rest)			t(21) = 4.71	0.002
	P(rear->inv)			t(21) = 3.36	1
	P(rear->eat)			t(21) = no data	NaN
	P(rear->rear)			t(21) = 1.46	1
	P(rear->groom)			t(21) = 0.39	1
	P(rear->rest)			t(21) = 0.10	1
	P(groom->inv)			t(21) = 2.13	1
	P(groom->eat)			t(21) = 1.00	1
	P(groom->rear)			t(21) = 0.05	1
	P(groom->groom)			t(21) = 1.88	1
	P(groom->rest)			t(21) = 2.01	1
	P(rest->inv)			t(21) = 0.87	1
	P(rest->eat)			t(21) = 1.32	1
	P(rest->rear)			t(21) = 1.02	1
	P(rest->groom)			t(21) = 0.68	1
	P(rest->rest)			t(21) = 0.74	1
S1D	inv	22 mice	Paired t-test	t(21) = 3.21	0.02
	eat			t(21) = 7.80	6.2 x10-07
	rear			t(21) = 0.32	1
	groom			t(21) = 3.42	0.01
	rest			t(21) = 1.90	0.35
S1E	inv	22 mice	Paired t-test	t(21) = 0.35	1
	eat			t(21) = 9.98	9.98 x10-09
	rear			t(21) = 1.81	0.43
	groom			t(21) = 2.42	0.12
	rest			t(21) = 1.96	0.32
S1H	P(inv->inv)	8 mice	Paired t-test	t(7) = 3.81	0.16
	P(inv->eat)			t(7) = 8.40	0.002
	P(inv->rear)			t(7) = 9.59	0.0007
	P(inv->groom)			t(7) = 1.76	1
	P(inv->rest)			t(7) = 0.43	1
	P(eat->inv)			t(7) = 0.71	1
	P(eat->eat)			t(7) = 3.53	0.24
	P(eat->rear)			t(7) = 0.73	1
	P(eat->groom)			t(7) = 1.87	1
	P(eat->rest)			t(7) = 1.86	1
	P(rear->inv)			t(7) = 0.80	1
	P(rear->eat)			t(7) = 1.65	1
	P(rear->rear)			t(7) = 2.59	1
	P(rear->groom)			t(7) = 3.27	0.34
	P(rear->rest)			t(7) = 0.56	1
	P(groom->inv)			t(7) = 1.78	1
	P(groom->eat)			t(7) = 1.37	1
	P(groom->rear)			t(7) = 2.56	0.94
	P(groom->groom)			t(7) = 1.96	1
	P(groom->rest)			t(7) = 1.43	1
	P(rest->inv)			t(7) = 2.31	1
	P(rest->eat)			t(7) = 1.37	1
	P(rest->rear)			t(7) = 0.86	1
	P(rest->groom)			t(7) = 0.15	1
	P(rest->rest)			t(7) = 1.17	1
S1I	inv	8 mice	Paired t-test	t(7) = 5.68	0.004
	eat			t(7) = 6.61	0.002
	rear			t(7) = 1.83	0.55
	groom			t(7) = 0.96	1
	rest			t(7) = 0.70	1
S1J	inv	8 mice	Paired t-test	t(7) = 3.79	0.3
	eat			t(7) = 9.46	0.0002
	rear			t(7) = 6.12	0.002
	groom			t(7) = 3.07	0.09
	rest			t(7) = 1.02	1
S2G	AUC Presentation	6 mice (vS-NAc)	Paired t-test	t(5) = 4.06	0.009
	(Chow vs object)	6 mice (vS-LH)		t(5) = 1.46	0.2
S2J	AUC Presentation	6 mice (vS-NAc)	Paired t-test	t(5) = 0.34	0.75
	(Eat vs not eat)	6 mice (vS-LH)		t(5) = 1.33	0.27
S2L	AUC Investigation	6 mice (object)	Paired t-test (c.f. baseline)	t(5) = 3.39	0.019
	(vS-NAc)	6 mice (PB)		t(5) = 3.46	0.018
S2L	AUC Investigation	6 mice (object)	Paired t-test (c.f. baseline)	t(5) = 1.75	0.14
	(vS-LH)	6 mice (PB)		t(5) = 2.01	0.1
S3D	AUC Investigation	6 mice	Paired t-test	t(5) = 2.58	0.04
	(PBS vs ghrelin)
S3D	b Investigation	6 mice	Paired t-test	t(5) = 2.17	0.04
	(PBS vs ghrelin)
S3F	AUC Investigation	8 mice	Paired t-test	t(7) = 2.63	0.03
	(Fed vs Fasted)
S3F	b Investigation	8 mice	Paired t-test	t(7) = 2.66	0.02
	(Fed vs Fasted)
S3H,J	Chow consumed
	PBS vs ghrelin (NAc)	6 mice	Paired t-test	t(5) = 5.36	0.009
	PBS vs ghrelin (LH)			t(5) = 11.95	0.0002
	Nac vs LH (Ghrelin)			t(5) = 2.12	0.18
S3M	AUC Object	6 mice (vS-NAc)	Paired t-test	t(5) = 0.39	0.71
	(PBS vs ghrelin)	6 mice (vS-LH)		t(5) = 0.12	0.91
S3P	AUC Injection	6 mice (vS-NAc)	Paired t-test	t(5) = 0.79	0.46
	(PBS vs ghrelin)	6 mice (vS-LH)		t(5) = 0.78	0.47
S3R	AUC Presentation	6 mice	Paired t-test	t(5) = 0.63	0.56
	(PBS vs ghrelin)
S3R	b Presentation	6 mice	Paired t-test	t(5) = 1.88	0.12
	(PBS vs ghrelin)
S3S	AUC Rear	6 mice	Paired t-test	t(5) = 0.91	0.39
	(PBS vs ghrelin)
S3S	b Rear	6 mice	Paired t-test	t(5) = 0.53	0.62
	(PBS vs ghrelin)
S4D	sEPSC amplitude	13 neurons, 3 mice	Independent t-test	t(20) = 0.16	0.87
		(PBS)
	sEPSC frequency	8 neurons, 3 mice		t(20) = 0.71	0.49
		(ghrelin)
S4E	sEPSC amplitude	9 neurons, 3 mice	Independent t-test	t(46) = 1.06	0.3
		(PBS)
	sEPSC frequency	11 neurons, 3 mice		t(46) = 0.08	0.94
		(ghrelin)
S4G	mIPSC amplitude	12 neurons, 3 mice	One-way ANOVA	F(2,29) = 0.98	0.39
		(PBS)
	mIPSC frequency	11 neurons, 3 mice	One-way ANOVA	F(2,29) = 2.30	0.12
		(10 nm ghrelin)
		9 neurons, 3 mice
		(100 nm ghrelin)
S4H	mIPSC amplitude	12 neurons, 3 mice	One-way ANOVA	F(2,29) = 1.74	0.19
		(PBS)
	mIPSC frequency	11 neurons, 3 mice	One-way ANOVA	F(2,29) = 0.63	0.54
		(10 nm ghrelin)
		9 neurons, 3 mice
		(100 nm ghrelin)
S4J	Spike count	5 neurons, 5 mice	Mixed effects ANOVA
		(PBS)	Main effect of current injection	F(8,72) = 7.81	1.72 x10 -7
		6 neurons, 5 mice	Main effect of drug	F(1,9) = 0.56	0.8
		(ghrelin)	Interaction	F(8,72) = 0.17	0.99
S4K	Sag amplitude	5 neurons, 5 mice	Independent t-test	t(10) = 0.34	0.74
		(PBS)
		6 neurons, 5 mice
		(ghrelin)
S4L	Spike count	4 neurons, 5 mice	Mixed effects ANOVA
		(PBS)	Main effect of current injection	F(8,56) = 7.95	0.01
		5 neurons, 5 mice	Main effect of drug	F(1,7) = 0.33	0.56
		(ghrelin)	Interaction	F(8,56) = 0.36	0.94
S4M	Sag amplitude	4 neurons, 5 mice	Independent t-test	t(8) = 0.92	0.39
		(PBS)
		5 neurons, 5 mice
		(ghrelin)
S5C	Chow Intake	6 mice (GFP)	Independent t-test	t(10) = 0.37	0.72
	Light OFF	5 mice (ChR2)
S5C	Chow Intake	6 mice (GFP)	Independent t-test	t(10) = 4.42	0.0017
	Light ON	5 mice (ChR2)
S5D	Velocity	6 mice (GFP)	Independent t-test	t(10) = 0.60	0.57
	Light OFF	5 mice (ChR2)
S5D	Velocity	6 mice (GFP)	Independent t-test	t(10) = 0.74	0.48
	Light ON	5 mice (ChR2)
S5E	Investigative bouts	6 mice (GFP)	Independent t-test	t(10) = 0.39	0.7
	Light OFF	5 mice (ChR2)
S5E	Investigative bouts	6 mice (GFP)	Independent t-test	t(10) = 0.82	0.43
	Light ON	5 mice (ChR2)
S5F	Closed loop	5 mice	Paired t-test	t(4) = 2.18	0.1
	Investigative bouts
	Ghrelin
S5F	Closed loop	5 mice	Paired t-test	t(4) = 4.02	0.02
	Investigative bouts
	Fasted
S5I	P(Inv->eat)	5 mice	Paired t-test	t(4) = 0.36	0.73
	Light OFF
S5I	P(Inv->eat)	5 mice	Repeated measures ANOVA	F(2,8) = 7.72	0.013
	Light ON
			Paired t-test ON:ON	t(4) = 0.60	0.58
			Paired t-test ON:OFF	t(4) = 0.36	0.04
S5J	P(Inv->eat)	5 mice	Paired t-test	t(4) = 0.71	0.51
	Light OFF
S5J	P(Inv->eat)	5 mice	Repeated measures ANOVA	F(2,8) = 13.69	0.003
	Light ON
			Paired t-test ON:ON	t(4) = 0.67	0.54
			Paired t-test ON:OFF	t(4) = 4.03	0.02
S5M	P(Inv->eat)	8 mice (mCherry)	One way ANOVA	F(2,25) = 2.76	0.08
	PBS	10 mice (hM3Dq)
		10 mice (hM4Di)
S5M	P(Inv->eat)	8 mice (mCherry)	One way ANOVA	F(2,25) = 0.30	0.74
	CNO	10 mice (hM3Dq)
		10 mice (hM4Di)
S5N	Chow Intake	8 mice (mCherry)	One way ANOVA	F(2,25) = 0.37	0.7
	PBS	10 mice (hM3Dq)
		10 mice (hM4Di)
S5N	Chow Intake	8 mice (mCherry)	One way ANOVA	F(2,25) = 0.51	0.61
	CNO	10 mice (hM3Dq)
		10 mice (hM4Di)
S5O	Chow Intake	8 mice (mCherry)	One way ANOVA	F(2,25) = 1.39	0.27
	PBS	10 mice (hM3Dq)
		10 mice (hM4Di)
S5O	Chow Intake	8 mice (mCherry)	One way ANOVA	F(2,25) = 3.54	0.04
	CNO	10 mice (hM3Dq)
		10 mice (hM4Di)	t-test (mCherry vs hM3Dq)	t(17) = 1.28	0.22
			t-test (mCherry vs hM4Di)	t(17) = 1.15	0.27
S5P	Investigative bouts	8 mice (mCherry)	One way ANOVA	F(2,25) = 0.83	0.45
	PBS	10 mice (hM3Dq)
		10 mice (hM4Di)
S5P	Investigative bouts	8 mice (mCherry)	One way ANOVA	F(2,25) = 2.78	0.08
	CNO	10 mice (hM3Dq)
		10 mice (hM4Di)
S5Q	Eating bouts	8 mice (mCherry)	One way ANOVA	F(2,25) = 0.82	0.45
	PBS	10 mice (hM3Dq)
		10 mice (hM4Di)
S5Q	Eating bouts	8 mice (mCherry)	One way ANOVA	F(2,25) = 0.30	0.74
	CNO	10 mice (hM3Dq)
		10 mice (hM4Di)
S5R	Velocity	8 mice (mCherry)	One way ANOVA	F(2,25) = 0.28	0.76
	PBS	10 mice (hM3Dq)
		10 mice (hM4Di)
S5R	Velocity	8 mice (mCherry)	One way ANOVA	F(2,25) = 0.29	0.75
	CNO	10 mice (hM3Dq)
		10 mice (hM4Di)
S5T	Food Intake	8 mice	Mixed effects ANOVA
	mCherry		Main effect of time	F(6,42) = 103.07	1.67 x10 -23
			Main effect of drug	F(1,7) = 1.19	0.31
			Interaction	F(6,42) = 2.15	0.07
S5U	Food Intake	10 mice	Mixed effects ANOVA
	hM3Dq		Main effect of time	F(6,54) = 168.02	4.30 x10 -33
			Main effect of drug	F(1,9) = 0.001	0.98
			Interaction	F(6,54) = 0.78	0.59
S5V	Food Intake	8 mice	Mixed effects ANOVA
	hM4Di		Main effect of time	F(6,42) = 213.9	7.84 x10 -30
			Main effect of drug	F(1,7) = 0.17	0.69
			Interaction	F(6,42) = 0.46	0.83
S6B	GHSR1a signal (AU)
	Scram vs RNAi	6 replicates	Independent t-test	t(10) = 4.56	0.001
S6H	Chow consumed
	Scram vs RNAi (PBS)	6 mice	Independent t-test	t(5) = 0.06	0.95
	Scram vs RNAi (ghrelin)			t(5) = 0.13	0.89
S7C	Investigative bouts	8 mice	Paired t-test	t(7) = 2.42	0.05
	Eating bouts			t(7) = 1.19	0.27
	Chow consumed			t(7) = 2.58	0.04
S7D	Investigative bouts	8 mice	Paired t-test	t(7) = 1.31	0.23
	Eating bouts			t(7) = 1.65	0.14
	Chow consumed			t(7) = 3.18	0.02
S7H	Investigative bouts	6 mice (scram)	Independent t-test	t(11) = 0.84	0.42
	Eating bouts	6 mice (RNAi)		t(11) = 0.35	0.73
	P(Inv->eat)			t(11) = 0.45	0.66
	Chow consumed			t(11) = 0.70	0.5
S7H	Investigative bouts	8 mice	Paired t-test	t(7) = 0.34	0.74
	Eating bouts			t(7) = 2.44	0.04
	P(Inv->eat)			t(7) = 4.69	0.001
	Chow consumed			t(7) = 2.53	0.03
